# Supplementary material for: Evaluation of the Antibody in Lymphocyte Supernatant Assay to Detect Active Tuberculosis
Source: PLoS One. 2017 Jan 13;12(1):e0169118. doi: 10.1371/journal.pone.0169118 (PMC5234774; doi:10.1371/journal.pone.0169118)
Supplement: S1 Dataset — (XLSX) [file pone.0169118.s001.xlsx]

## Sheet: Data
SID	Dis_Cat	TB_DST	ALS_BL	ALS_wk4
169	Confirmed TB, n=85	MDR TB	0.453
170	Confirmed TB, n=85	MDR TB	0.345
173	Confirmed TB, n=85	MDR TB	0.4975
174	Confirmed TB, n=85	Drug sensitive TB	0.229
175	Confirmed TB, n=85	Drug sensitive TB	0.3765	0.139
176	Confirmed TB, n=85	MDR TB	0.567	0.222
177	Confirmed TB, n=85	MDR TB	0.835
178	Confirmed TB, n=85	MDR TB	0.712	0.2105
179	Clinically diagnosed TB, n=12	Not applicable (MTB not detected)	0.2655	0.1025
180	Confirmed TB, n=85	Drug sensitive TB	0.951	0.256
181	Clinically diagnosed TB, n=12	Not applicable (MTB not detected)	0.272	0.1585
182	Confirmed TB, n=85	MDR TB	0.5295	0.7665
183	Confirmed TB, n=85	MDR TB	0.601
184	Clinically diagnosed TB, n=12	Not applicable (MTB not detected)	0.351
185	Clinically diagnosed TB, n=12	Not applicable (MTB not detected)	0.298
188	Confirmed TB, n=85	Drug sensitive TB	0.5665
203	Confirmed TB, n=85	MDR TB	0.4345
204	Confirmed TB, n=85	Drug sensitive TB	0.791	0.418
205	Confirmed TB, n=85	MDR TB	1.033	1.024
206	Confirmed TB, n=85	MDR TB	0.419	0.4505
207	Clinically diagnosed TB, n=12	Not applicable (MTB not detected)	0.167	0.2065
208	Confirmed TB, n=85	Drug sensitive TB	0.246	0.489
209	Confirmed TB, n=85	MDR TB	0.4855	0.561
211	Confirmed TB, n=85	MDR TB	1.3805
221	Confirmed TB, n=85	Drug sensitive TB	0.723
222	Confirmed TB, n=85	Drug sensitive TB	0.418
245	Clinically diagnosed TB, n=12	Not applicable (MTB not detected)	1.024
246	Confirmed TB, n=85	Drug sensitive TB	0.188
247	Confirmed TB, n=85	Drug sensitive TB	0.2705
280	Confirmed TB, n=85	Drug sensitive TB	0.114
295	Confirmed TB, n=85	Drug sensitive TB	0.3705
296	Clinically diagnosed TB, n=12	Not applicable (MTB not detected)	0.1135
297	Confirmed TB, n=85	Drug sensitive TB	0.0995	0.188
298	Confirmed TB, n=85	Drug sensitive TB	0.1105
299	Confirmed TB, n=85	Drug sensitive TB	0.0825	0.0985
300	Clinically diagnosed TB, n=12	Not applicable (MTB not detected)	0.474
301	Confirmed TB, n=85	MDR TB	0.502
302	Confirmed TB, n=85	Drug sensitive TB	0.1605
303	Confirmed TB, n=85	Drug sensitive TB	0.1885	0.122
304	Confirmed TB, n=85	Drug sensitive TB	0.1525
305	Confirmed TB, n=85	Drug sensitive TB	0.347
306	Confirmed TB, n=85	MDR TB	1.1945
307	Clinically diagnosed TB, n=12	Not applicable (MTB not detected)	0.4315
308	Confirmed TB, n=85	Drug sensitive TB	0.3595	0.151
309	Confirmed TB, n=85	Drug sensitive TB	0.372	0.4725
310	Confirmed TB, n=85	Drug sensitive TB	0.1635
311	Confirmed TB, n=85	Drug sensitive TB	0.194	0.075
312	Confirmed TB, n=85	Drug sensitive TB	0.4285	0.0935
313	Confirmed TB, n=85	Drug sensitive TB	0.184
314	Confirmed TB, n=85	Drug sensitive TB	0.3235
315	Confirmed TB, n=85	Drug sensitive TB	0.5645	0.071
316	Confirmed TB, n=85	MDR TB	0.121
317	Confirmed TB, n=85	Drug sensitive TB	0.3115	0.0645
318	Confirmed TB, n=85	Drug sensitive TB	0.315	0.0605
319	Clinically diagnosed TB, n=12	Not applicable (MTB not detected)	0.2495	0.0765
320	Clinically diagnosed TB, n=12	Not applicable (MTB not detected)	0.1325	0.127
321	Confirmed TB, n=85	Drug sensitive TB	0.071	0.1135
322	Confirmed TB, n=85	Drug sensitive TB	0.382	0.96
323	Confirmed TB, n=85	Drug sensitive TB	0.195	0.165
324	Confirmed TB, n=85	Drug sensitive TB	0.636	0.08
327	Confirmed TB, n=85	Drug sensitive TB	0.545
330	Confirmed TB, n=85	Drug sensitive TB	0.2115
331	Confirmed TB, n=85	Drug sensitive TB	1.3825
332	Confirmed TB, n=85	Drug sensitive TB	0.244	0.0773
333	Confirmed TB, n=85	Drug sensitive TB	0.1645	0.0865
334	Confirmed TB, n=85	Drug sensitive TB	0.1085
335	Confirmed TB, n=85	Drug sensitive TB	0.85
336	Confirmed TB, n=85	Drug sensitive TB	1.038	0.1445
338	Confirmed TB, n=85	MDR TB	0.448	0.091
339	Confirmed TB, n=85	MDR TB	0.4855	0.1975
340	Confirmed TB, n=85	MDR TB	0.1415	0.1045
341	Confirmed TB, n=85	Drug sensitive TB	0.1935	0.072
342	Confirmed TB, n=85	Drug sensitive TB	0.267	0.073
343	Confirmed TB, n=85	Drug sensitive TB	0.334	0.101
344	Confirmed TB, n=85	Drug sensitive TB	0.247	0.11
345	Confirmed TB, n=85	MDR TB	0.138	0.248
346	Confirmed TB, n=85	MDR TB	0.2745	0.067
347	Confirmed TB, n=85	MDR TB	1.3725	0.1035
348	Confirmed TB, n=85	Drug sensitive TB	0.4	0.193
349	Confirmed TB, n=85	MDR TB	0.336	0.2035
350	Confirmed TB, n=85	MDR TB	0.555	0.2115
351	Confirmed TB, n=85	MDR TB	0.2905	0.255
352	Confirmed TB, n=85	Drug sensitive TB	1.452	0.3815
353	Confirmed TB, n=85	Drug sensitive TB	0.5625	0.3815
354	Confirmed TB, n=85	Drug sensitive TB	0.457	0.3735
355	Confirmed TB, n=85	Drug sensitive TB	1.369	0.5515
356	Confirmed TB, n=85	Drug sensitive TB	0.4705	0.2615
357	Confirmed TB, n=85	Drug sensitive TB	1.068	0.2905
358	Confirmed TB, n=85	Drug sensitive TB	0.2605	0.344
359	Confirmed TB, n=85	Drug sensitive TB	0.3615	0.123
360	Confirmed TB, n=85	Drug sensitive TB	1.008	0.2435
361	Confirmed TB, n=85	MDR TB	0.357	0.4835
362	Confirmed TB, n=85	MDR TB	0.2685	0.2525
363	Confirmed TB, n=85	MDR TB	0.271	0.2395
364	Confirmed TB, n=85	MDR TB	0.227	0.316
365	Clinically diagnosed TB, n=12	Not applicable (MTB not detected)	0.314	0.3545
373	Confirmed TB, n=85	Drug sensitive TB	3.5755	0.3545
KC001	Control, n=28	Control	0.0878
KC002	Control, n=28	Control	0.0901
KC003	Control, n=28	Control	0.1206
KC004	Control, n=28	Control	0.0938
KC005	Control, n=28	Control	0.1128
KC006	Control, n=28	Control	0.131
KC007	Control, n=28	Control	0.08
KC008	Control, n=28	Control	0.0688
KC009	Control, n=28	Control	0.0675
KC010	Control, n=28	Control	0.0719
KC011	Control, n=28	Control	0.069
KC012	Control, n=28	Control	0.0763
KC013	Control, n=28	Control	0.1274
KC014	Control, n=28	Control	0.0693
KC015	Control, n=28	Control	0.0685
KC016	Control, n=28	Control	0.0649
KC017	Control, n=28	Control	0.0836
KC018	Control, n=28	Control	0.0797
KC019	Control, n=28	Control	0.0943
KC020	Control, n=28	Control	0.0867
KC021	Control, n=28	Control	0.0907
KC022	Control, n=28	Control	0.1039
KC023	Control, n=28	Control	0.1164
KC024	Control, n=28	Control	0.0766
KC025	Control, n=28	Control	0.1441
KC026	Control, n=28	Control	0.0766
KC027	Control, n=28	Control	0.0789
KC028	Control, n=28	Control	0.1222

## Sheet: Codes
Variable name	Variable description
SID	subject identification number
Dis_Cat	Disease category
TB_DST	TB Drug sensitivity type
ALS_BL	ALS response at baseline visit, measured in Optical Densities (average of duplicate wells)
ALS_wk4	ALS response at week-4 visit, meansured in Optical Densities (average of duplicate wells)
